# Supplementary material for: Influence of Atmospheric Pollutants on Allergic Sensitization to Cupressaceae, Olea, and Platanus Pollen in the Community of Madrid (2017–2021)
Source: Life (Basel). 2025 Nov 19;15(11):1774. doi: 10.3390/life15111774 (PMC12653589; doi:10.3390/life15111774)
Supplement: Supplementary file 1 [file life-15-01774-s001.zip]

Archive with 1 entries (1 files):
- life-3950248-Supplementary.pdf
